# Supplementary material for: ﻿Five new species of Schizoporaceae (Basidiomycota, Hymenochaetales) from East Asia
Source: MycoKeys. 2023 Mar 14;96:25–56. doi: 10.3897/mycokeys.96.99327 (PMC10210255; doi:10.3897/mycokeys.96.99327)
Supplement: XML Treatment for Lyomyces albopulverulentus [file mycokeys.96.99327-treatment1.xml]

<!DOCTYPE tp:taxon-treatment
  PUBLIC "-//TaxonX//DTD Taxonomic Treatment Publishing DTD v0 20100105//EN" "tax-treatment-NSO.dtd">
<tp:taxon-treatment xmlns:tp="http://www.plazi.org/taxpub"><tp:treatment-meta><kwd-group><label>Taxon classification</label><kwd>
                <named-content content-type="kingdom">Fungi</named-content>
              </kwd><kwd>
                <named-content content-type="order">Corticiales</named-content>
              </kwd><kwd>
                <named-content content-type="family">Corticiaceae</named-content>
              </kwd></kwd-group><mixed-citation publication-type="journal"><person-group><name><surname>Guan</surname><given-names>Qian-Xin</given-names></name><name><surname>Huang</surname><given-names>Jing</given-names></name><name><surname>Huang</surname><given-names>Jian</given-names></name><name><surname>Zhao</surname><given-names>Chang-Lin</given-names></name></person-group><article-title>﻿Five new species of <tp:taxon-name><tp:taxon-name-part taxon-name-part-type="family">Schizoporaceae</tp:taxon-name-part></tp:taxon-name> (<tp:taxon-name><tp:taxon-name-part taxon-name-part-type="phylum">Basidiomycota</tp:taxon-name-part></tp:taxon-name>, <tp:taxon-name><tp:taxon-name-part taxon-name-part-type="order">Hymenochaetales</tp:taxon-name-part></tp:taxon-name>) from East Asia</article-title><source>MycoKeys</source><day>14</day><month>03</month><year>2023</year><volume>96</volume><fpage>25</fpage><lpage>56</lpage><pub-id pub-id-type="doi">10.3897/mycokeys.96.99327</pub-id></mixed-citation></tp:treatment-meta><tp:nomenclature><label>﻿</label><tp:taxon-name>
              <object-id xmlns:xlink="http://www.w3.org/1999/xlink" content-type="arpha" xlink:type="simple">C170B90E-BD02-5CF5-A433-DC4F6341C458</object-id>
              <tp:taxon-name-part taxon-name-part-type="genus" reg="Lyomyces">Lyomyces</tp:taxon-name-part>
              <tp:taxon-name-part taxon-name-part-type="species" reg="albopulverulentus">albopulverulentus</tp:taxon-name-part>
              <object-id xmlns:xlink="http://www.w3.org/1999/xlink" content-type="mycobank" xlink:type="simple">846525</object-id>
            </tp:taxon-name><tp:taxon-authority>C.L. Zhao</tp:taxon-authority><tp:taxon-status xmlns:xlink="http://www.w3.org/1999/xlink" xlink:type="simple">sp. nov.</tp:taxon-status><xref ref-type="fig" rid="F4">Figs 4</xref><xref ref-type="fig" rid="F5">, 5</xref></tp:nomenclature><tp:treatment-sec sec-type="type material" id="SECID0EPCAK"><title>Type material.</title><p><bold><italic>Holotype</italic>.</bold> China. Yunnan Province, Lijiang, Lashihai Nature Reserve, <named-content xmlns:xlink="http://www.w3.org/1999/xlink" content-type="dwc:verbatimCoordinates" xlink:type="simple"><named-content content-type="geo-json" specific-use="{&#34;type&#34;:&#34;Point&#34;,&#34;coordinates&#34;:[100.137222,26.860278]}" id="NCID0E4CAK" xlink:type="simple">26°51'37"N, 100°8'14"E</named-content></named-content>, altitude 2450 m a.s.l., on fallen angiosperm branch, leg. C.L. Zhao, 19 July 2021, CLZhao 21478 (<abbrev xmlns:xlink="http://www.w3.org/1999/xlink" content-type="institution" xlink:title="Herbarium of Southwest Forestry University" id="ABBRID0ECDAK" xlink:type="simple">SWFC</abbrev>).</p></tp:treatment-sec><tp:treatment-sec sec-type="etymology" id="SECID0EHDAK"><title>Etymology.</title><p><italic>Albopulverulentus</italic> (Lat.): referring to the white and pruinose hymenial surface.</p></tp:treatment-sec><tp:treatment-sec sec-type="description" id="SECID0EPDAK"><title>Description.</title><p>Basidiomata annual, resupinate, adnate, brittle, without odor or taste when fresh, up to 12 cm long, 1.5 cm wide, and 150 µm thick. Hymenial surface pruinose, white when fresh and drying. Sterile margin indistinct, white, and up to 2 mm wide.</p><fig id="F4" position="float" orientation="portrait"><object-id xmlns:xlink="http://www.w3.org/1999/xlink" content-type="doi" xlink:type="simple">10.3897/mycokeys.96.99327.figure4</object-id><object-id xmlns:xlink="http://www.w3.org/1999/xlink" content-type="arpha" xlink:type="simple">07C7E086-2772-5753-A0F1-31124A53EC76</object-id><label>Figure 4.</label><caption><p>Basidiomata of <italic><tp:taxon-name><tp:taxon-name-part taxon-name-part-type="genus" reg="Lyomyces">Lyomyces</tp:taxon-name-part><tp:taxon-name-part taxon-name-part-type="species" reg="albopulverulentus">albopulverulentus</tp:taxon-name-part></tp:taxon-name></italic> (holotype). Scale bars: 2 cm (<bold>A</bold>); 1 mm (<bold>B</bold>).</p></caption><graphic xmlns:xlink="http://www.w3.org/1999/xlink" xlink:href="mycokeys-96-025-g004.jpg" position="float" orientation="portrait" xlink:type="simple" id="oo_824853.jpg"><uri content-type="original_file" xlink:type="simple">https://binary.pensoft.net/fig/824853</uri></graphic></fig><p>Hyphal system monomitic, generative hyphae with clamp connections, colorless, thick-walled, frequently branched, interwoven, 3.5–5.5 µm in diameter; <abbrev xmlns:xlink="http://www.w3.org/1999/xlink" xlink:title="Melzer’s Reagent" id="ABBRID0ESEAK" xlink:type="simple">IKI</abbrev>–, <abbrev xmlns:xlink="http://www.w3.org/1999/xlink" xlink:title="Cotton Blue" id="ABBRID0EWEAK" xlink:type="simple">CB</abbrev>–, tissues unchanged in <abbrev xmlns:xlink="http://www.w3.org/1999/xlink" xlink:title="5% potassium hydroxide water solution" id="ABBRID0E1EAK" xlink:type="simple">KOH</abbrev>; subhymenial hyphae densely covered by crystals.</p><p>Cystidia capitate, colorless, thin-walled, smooth, slightly constricted at the neck, with a globose tip, 37–54 × 5–9 µm; basidia clavate, slightly sinuous, with four sterigmata and a basal clamp connection, 24.5–28.5 × 7–9 µm.</p><fig id="F5" position="float" orientation="portrait"><object-id xmlns:xlink="http://www.w3.org/1999/xlink" content-type="doi" xlink:type="simple">10.3897/mycokeys.96.99327.figure5</object-id><object-id xmlns:xlink="http://www.w3.org/1999/xlink" content-type="arpha" xlink:type="simple">DB4F2B23-5187-5550-AAE7-F74A31202AAA</object-id><label>Figure 5.</label><caption><p>Microscopic structures of <italic><tp:taxon-name><tp:taxon-name-part taxon-name-part-type="genus" reg="Lyomyces">Lyomyces</tp:taxon-name-part><tp:taxon-name-part taxon-name-part-type="species" reg="albopulverulentus">albopulverulentus</tp:taxon-name-part></tp:taxon-name></italic> (holotype) <bold>A</bold> basidiospores <bold>B</bold> basidia and basidioles <bold>C</bold> capitate cystidia <bold>D</bold> a section of hymenium. Scale bars: 10 µm (<bold>A–D</bold>).</p></caption><graphic xmlns:xlink="http://www.w3.org/1999/xlink" xlink:href="mycokeys-96-025-g005.jpg" position="float" orientation="portrait" xlink:type="simple" id="oo_824854.jpg"><uri content-type="original_file" xlink:type="simple">https://binary.pensoft.net/fig/824854</uri></graphic></fig><p>Basidiospores ellipsoid, colorless, thin-walled, smooth, <abbrev xmlns:xlink="http://www.w3.org/1999/xlink" xlink:title="Melzer’s Reagent" id="ABBRID0EDGAK" xlink:type="simple">IKI</abbrev>–, <abbrev xmlns:xlink="http://www.w3.org/1999/xlink" xlink:title="Cotton Blue" id="ABBRID0EHGAK" xlink:type="simple">CB</abbrev>–, (7.5–)8–10.5(–11) × (5–)5.5–7 µm, L =9.12 µm, W = 6 µm, Q = 1.52 (n = 30/1).</p></tp:treatment-sec><tp:treatment-sec sec-type="Additional specimen examined" id="SECID0ELGAK"><title>Additional specimen examined</title><p><bold>(paratype).</bold> China. Yunnan Province, Yuxi, Xinping County, the Ancient Tea Horse Road, <named-content xmlns:xlink="http://www.w3.org/1999/xlink" content-type="dwc:verbatimCoordinates" xlink:type="simple"><named-content content-type="geo-json" specific-use="{&#34;type&#34;:&#34;Point&#34;,&#34;coordinates&#34;:[101.511389,23.952778]}" id="NCID0EWGAK" xlink:type="simple">23°57'10"N, 101°30'41"E</named-content></named-content>, altitude 2,600 m a.s.l., on fallen angiosperm branch, leg. C.L. Zhao, 13 January 2018, CLZhao 5234 (<abbrev xmlns:xlink="http://www.w3.org/1999/xlink" content-type="institution" xlink:title="Herbarium of Southwest Forestry University" id="ABBRID0E2GAK" xlink:type="simple">SWFC</abbrev>).</p></tp:treatment-sec></tp:taxon-treatment>
