# Supplementary material for: ﻿Five new species of Schizoporaceae (Basidiomycota, Hymenochaetales) from East Asia
Source: MycoKeys. 2023 Mar 14;96:25–56. doi: 10.3897/mycokeys.96.99327 (PMC10210255; doi:10.3897/mycokeys.96.99327)
Supplement: XML Treatment for Lyomyces yunnanensis [file mycokeys.96.99327-treatment2.xml]

<!DOCTYPE tp:taxon-treatment
  PUBLIC "-//TaxonX//DTD Taxonomic Treatment Publishing DTD v0 20100105//EN" "tax-treatment-NSO.dtd">
<tp:taxon-treatment xmlns:tp="http://www.plazi.org/taxpub"><tp:treatment-meta><kwd-group><label>Taxon classification</label><kwd>
                <named-content content-type="kingdom">Fungi</named-content>
              </kwd><kwd>
                <named-content content-type="order">Corticiales</named-content>
              </kwd><kwd>
                <named-content content-type="family">Corticiaceae</named-content>
              </kwd></kwd-group><mixed-citation publication-type="journal"><person-group><name><surname>Guan</surname><given-names>Qian-Xin</given-names></name><name><surname>Huang</surname><given-names>Jing</given-names></name><name><surname>Huang</surname><given-names>Jian</given-names></name><name><surname>Zhao</surname><given-names>Chang-Lin</given-names></name></person-group><article-title>﻿Five new species of <tp:taxon-name><tp:taxon-name-part taxon-name-part-type="family">Schizoporaceae</tp:taxon-name-part></tp:taxon-name> (<tp:taxon-name><tp:taxon-name-part taxon-name-part-type="phylum">Basidiomycota</tp:taxon-name-part></tp:taxon-name>, <tp:taxon-name><tp:taxon-name-part taxon-name-part-type="order">Hymenochaetales</tp:taxon-name-part></tp:taxon-name>) from East Asia</article-title><source>MycoKeys</source><day>14</day><month>03</month><year>2023</year><volume>96</volume><fpage>25</fpage><lpage>56</lpage><pub-id pub-id-type="doi">10.3897/mycokeys.96.99327</pub-id></mixed-citation></tp:treatment-meta><tp:nomenclature><label>﻿</label><tp:taxon-name>
              <object-id xmlns:xlink="http://www.w3.org/1999/xlink" content-type="arpha" xlink:type="simple">8BF809ED-DD39-50BA-8F3D-CAC7EA44A101</object-id>
              <tp:taxon-name-part taxon-name-part-type="genus" reg="Lyomyces">Lyomyces</tp:taxon-name-part>
              <tp:taxon-name-part taxon-name-part-type="species" reg="yunnanensis">yunnanensis</tp:taxon-name-part>
              <object-id xmlns:xlink="http://www.w3.org/1999/xlink" content-type="mycobank" xlink:type="simple">846527</object-id>
            </tp:taxon-name><tp:taxon-authority>C.L. Zhao</tp:taxon-authority><tp:taxon-status xmlns:xlink="http://www.w3.org/1999/xlink" xlink:type="simple">sp. nov.</tp:taxon-status><xref ref-type="fig" rid="F6">Figs 6</xref><xref ref-type="fig" rid="F7">, 7</xref></tp:nomenclature><tp:treatment-sec sec-type="type material" id="SECID0ESIAK"><title>Type material.</title><p><bold><italic>Holotype</italic>.</bold> China. Yunnan Province, Dali, Nanjian County, Lingbaoshan, <named-content xmlns:xlink="http://www.w3.org/1999/xlink" content-type="dwc:verbatimCoordinates" xlink:type="simple"><named-content content-type="geo-json" specific-use="{&#34;type&#34;:&#34;Point&#34;,&#34;coordinates&#34;:[100.507222,24.767222]}" id="NCID0EAJAK" xlink:type="simple">24°46'2"N, 100°30'26"E</named-content></named-content>, altitude 2350 m a.s.l., on fallen angiosperm branch, leg. C.L. Zhao, 9 January 2019, CLZhao 10041 (<abbrev xmlns:xlink="http://www.w3.org/1999/xlink" content-type="institution" xlink:title="Herbarium of Southwest Forestry University" id="ABBRID0EFJAK" xlink:type="simple">SWFC</abbrev>).</p></tp:treatment-sec><tp:treatment-sec sec-type="etymology" id="SECID0EKJAK"><title>Etymology.</title><p><italic><tp:taxon-name><tp:taxon-name-part taxon-name-part-type="genus" reg="Yunnanensis">Yunnanensis</tp:taxon-name-part></tp:taxon-name></italic> (Lat.): referring to the locality (Yunnan Province) of the type specimen.</p></tp:treatment-sec><tp:treatment-sec sec-type="description" id="SECID0EXJAK"><title>Description.</title><p>Basidiomata annual, resupinate, adnate, coriaceous when fresh, becoming farinaceous upon drying, without odor or taste when fresh, up to 15 cm long, 2.5 cm wide, and 150 µm thick. Hymenial surface grandinioid, cream to buff when fresh, and buff upon drying. Sterile margin indistinct, buff, and up to 1 mm wide.</p><fig id="F6" position="float" orientation="portrait"><object-id xmlns:xlink="http://www.w3.org/1999/xlink" content-type="doi" xlink:type="simple">10.3897/mycokeys.96.99327.figure6</object-id><object-id xmlns:xlink="http://www.w3.org/1999/xlink" content-type="arpha" xlink:type="simple">DCB2A00E-A9CA-5000-ABAE-D1E354242E83</object-id><label>Figure 6.</label><caption><p>Basidiomata of <italic><tp:taxon-name><tp:taxon-name-part taxon-name-part-type="genus" reg="Lyomyces">Lyomyces</tp:taxon-name-part><tp:taxon-name-part taxon-name-part-type="species" reg="yunnanensis">yunnanensis</tp:taxon-name-part></tp:taxon-name></italic> (holotype). Scale bars: 2 cm (<bold>A</bold>); 1 mm (<bold>B</bold>).</p></caption><graphic xmlns:xlink="http://www.w3.org/1999/xlink" xlink:href="mycokeys-96-025-g006.jpg" position="float" orientation="portrait" xlink:type="simple" id="oo_824855.jpg"><uri content-type="original_file" xlink:type="simple">https://binary.pensoft.net/fig/824855</uri></graphic></fig><p>Hyphal system monomitic, generative hyphae with clamp connections, colorless, thick-walled, frequently branched, interwoven, 2.5–3 µm in diameter; <abbrev xmlns:xlink="http://www.w3.org/1999/xlink" xlink:title="Melzer’s Reagent" id="ABBRID0E1KAK" xlink:type="simple">IKI</abbrev>–, <abbrev xmlns:xlink="http://www.w3.org/1999/xlink" xlink:title="Cotton Blue" id="ABBRID0E5KAK" xlink:type="simple">CB</abbrev>–, tissues unchanged in <abbrev xmlns:xlink="http://www.w3.org/1999/xlink" xlink:title="5% potassium hydroxide water solution" id="ABBRID0ECLAK" xlink:type="simple">KOH</abbrev>. Numerous crystals present among hyphae.</p><p>Cystidia of two types: (1) fusiform, tapering, colorless, thin-walled, 18–39 × 4–6 µm; (2) capitate cystidia, colorless, thin-walled, 16–23.5 × 3–5 µm; fusoid cystidioles present, colorless, thin-walled, 18–25 × 3–6 µm; basidia clavate, slightly sinuous, with four sterigmata and a basal clamp connection, 16.5–27 × 4–5.5 µm.</p><fig id="F7" position="float" orientation="portrait"><object-id xmlns:xlink="http://www.w3.org/1999/xlink" content-type="doi" xlink:type="simple">10.3897/mycokeys.96.99327.figure7</object-id><object-id xmlns:xlink="http://www.w3.org/1999/xlink" content-type="arpha" xlink:type="simple">0E4CB9E5-4AD7-5FDE-B238-A884DB96630B</object-id><label>Figure 7.</label><caption><p>Microscopic structures of <italic><tp:taxon-name><tp:taxon-name-part taxon-name-part-type="genus" reg="Lyomyces">Lyomyces</tp:taxon-name-part><tp:taxon-name-part taxon-name-part-type="species" reg="yunnanensis">yunnanensis</tp:taxon-name-part></tp:taxon-name></italic> (holotype) <bold>A</bold> basidiospores <bold>B</bold> basidia and basidioles <bold>C</bold> tapering cystidia <bold>D</bold> capitate cystidia <bold>E</bold> fusoid cystidioles <bold>F</bold> a section of hymenium. Scale bars: 5 µm (<bold>A</bold>); 10 µm (<bold>B–F</bold>).</p></caption><graphic xmlns:xlink="http://www.w3.org/1999/xlink" xlink:href="mycokeys-96-025-g007.jpg" position="float" orientation="portrait" xlink:type="simple" id="oo_824856.jpg"><uri content-type="original_file" xlink:type="simple">https://binary.pensoft.net/fig/824856</uri></graphic></fig><p>Basidiospores ellipsoid, colorless, thin-walled, smooth, <abbrev xmlns:xlink="http://www.w3.org/1999/xlink" xlink:title="Melzer’s Reagent" id="ABBRID0ERMAK" xlink:type="simple">IKI</abbrev>–, <abbrev xmlns:xlink="http://www.w3.org/1999/xlink" xlink:title="Cotton Blue" id="ABBRID0EVMAK" xlink:type="simple">CB</abbrev>–, (4.5–)5–7 × 3–4.5 µm, L = 5.72 µm, W = 3.6 µm, Q = 1.54–1.65 (n = 90/3).</p></tp:treatment-sec><tp:treatment-sec sec-type="material" id="SECID0EZMAK"><title>Additional specimens examined</title><p><bold>(paratypes).</bold> China. Yunnan Province, Yuxi, Xinping County, Mopanshan National Forestry Park, <named-content xmlns:xlink="http://www.w3.org/1999/xlink" content-type="dwc:verbatimCoordinates" xlink:type="simple"><named-content content-type="geo-json" specific-use="{&#34;type&#34;:&#34;Point&#34;,&#34;coordinates&#34;:[101.989444,23.930000]}" id="NCID0EENAK" xlink:type="simple">23°55'48"N, 101°59'22"E</named-content></named-content>, altitude 2150 m a.s.l., on fallen angiosperm branch, leg. C.L. Zhao, 19 August 2017, CLZhao 2463 (<abbrev xmlns:xlink="http://www.w3.org/1999/xlink" content-type="institution" xlink:title="Herbarium of Southwest Forestry University" id="ABBRID0EJNAK" xlink:type="simple">SWFC</abbrev>); Puer, Jingdong County, the Forest of Pineapple, <named-content xmlns:xlink="http://www.w3.org/1999/xlink" content-type="dwc:verbatimCoordinates" xlink:type="simple"><named-content content-type="geo-json" specific-use="{&#34;type&#34;:&#34;Point&#34;,&#34;coordinates&#34;:[100.803333,24.358889]}" id="NCID0ERNAK" xlink:type="simple">24°21'32"N, 100°48'12"E</named-content></named-content>, altitude 2110 m a.s.l., on fallen angiosperm branch, leg. C.L. Zhao, 4 January 2019, CLZhao 9375 (<abbrev xmlns:xlink="http://www.w3.org/1999/xlink" content-type="institution" xlink:title="Herbarium of Southwest Forestry University" id="ABBRID0EWNAK" xlink:type="simple">SWFC</abbrev>).</p></tp:treatment-sec></tp:taxon-treatment>
