# Supplementary material for: ﻿Five new species of Schizoporaceae (Basidiomycota, Hymenochaetales) from East Asia
Source: MycoKeys. 2023 Mar 14;96:25–56. doi: 10.3897/mycokeys.96.99327 (PMC10210255; doi:10.3897/mycokeys.96.99327)
Supplement: XML Treatment for Xylodon daweishanensis [file mycokeys.96.99327-treatment3.xml]

<!DOCTYPE tp:taxon-treatment
  PUBLIC "-//TaxonX//DTD Taxonomic Treatment Publishing DTD v0 20100105//EN" "tax-treatment-NSO.dtd">
<tp:taxon-treatment xmlns:tp="http://www.plazi.org/taxpub"><tp:treatment-meta><kwd-group><label>Taxon classification</label><kwd>
                <named-content content-type="kingdom">Fungi</named-content>
              </kwd><kwd>
                <named-content content-type="order">Hymenochaetales</named-content>
              </kwd><kwd>
                <named-content content-type="family">Schizoporaceae</named-content>
              </kwd></kwd-group><mixed-citation publication-type="journal"><person-group><name><surname>Guan</surname><given-names>Qian-Xin</given-names></name><name><surname>Huang</surname><given-names>Jing</given-names></name><name><surname>Huang</surname><given-names>Jian</given-names></name><name><surname>Zhao</surname><given-names>Chang-Lin</given-names></name></person-group><article-title>﻿Five new species of <tp:taxon-name><tp:taxon-name-part taxon-name-part-type="family">Schizoporaceae</tp:taxon-name-part></tp:taxon-name> (<tp:taxon-name><tp:taxon-name-part taxon-name-part-type="phylum">Basidiomycota</tp:taxon-name-part></tp:taxon-name>, <tp:taxon-name><tp:taxon-name-part taxon-name-part-type="order">Hymenochaetales</tp:taxon-name-part></tp:taxon-name>) from East Asia</article-title><source>MycoKeys</source><day>14</day><month>03</month><year>2023</year><volume>96</volume><fpage>25</fpage><lpage>56</lpage><pub-id pub-id-type="doi">10.3897/mycokeys.96.99327</pub-id></mixed-citation></tp:treatment-meta><tp:nomenclature><label>﻿</label><tp:taxon-name>
              <object-id xmlns:xlink="http://www.w3.org/1999/xlink" content-type="arpha" xlink:type="simple">5701FC42-658E-54B0-B599-7218CFC71868</object-id>
              <tp:taxon-name-part taxon-name-part-type="genus" reg="Xylodon">Xylodon</tp:taxon-name-part>
              <tp:taxon-name-part taxon-name-part-type="species" reg="daweishanensis">daweishanensis</tp:taxon-name-part>
              <object-id xmlns:xlink="http://www.w3.org/1999/xlink" content-type="mycobank" xlink:type="simple">846530</object-id>
            </tp:taxon-name><tp:taxon-authority>C.L. Zhao</tp:taxon-authority><tp:taxon-status xmlns:xlink="http://www.w3.org/1999/xlink" xlink:type="simple">sp. nov.</tp:taxon-status><xref ref-type="fig" rid="F8">Figs 8</xref><xref ref-type="fig" rid="F9">, 9</xref></tp:nomenclature><tp:treatment-sec sec-type="type material" id="SECID0ENPAK"><title>Type material.</title><p><bold><italic>Holotype</italic>.</bold> China. Yunnan Province, Honghe, Pingbian County, Daweishan National Nature Reserve, <named-content xmlns:xlink="http://www.w3.org/1999/xlink" content-type="dwc:verbatimCoordinates" xlink:type="simple"><named-content content-type="geo-json" specific-use="{&#34;type&#34;:&#34;Point&#34;,&#34;coordinates&#34;:[103.593611,22.890556]}" id="NCID0E2PAK" xlink:type="simple">22°53'26"N, 103°35'37"E</named-content></named-content>, altitude 1990 m a.s.l., on angiosperm trunk, leg. C.L. Zhao, 3 August 2019, CLZhao 18357 (<abbrev xmlns:xlink="http://www.w3.org/1999/xlink" content-type="institution" xlink:title="Herbarium of Southwest Forestry University" id="ABBRID0EAQAK" xlink:type="simple">SWFC</abbrev>).</p></tp:treatment-sec><tp:treatment-sec sec-type="etymology" id="SECID0EFQAK"><title>Etymology.</title><p><italic>Daweishanensis</italic> (Lat.): referring to the locality (Daweishan) of the type specimen.</p></tp:treatment-sec><tp:treatment-sec sec-type="description" id="SECID0ENQAK"><title>Description.</title><p>Basidiomata annual, resupinate, adnate, without odor or taste when fresh, coriaceous, up to 10 cm long, 5 cm wide, and 150 µm thick. Hymenial surface odontioid, slightly buff when fresh, and buff upon drying. Margin sterile, slightly buff, and 1 mm wide.</p><p>Hyphal system monomitic, generative hyphae with clamp connections, colorless, thin to thick-walled, frequently branched, interwoven, 1.5–4 µm in diameter, <abbrev xmlns:xlink="http://www.w3.org/1999/xlink" xlink:title="Melzer’s Reagent" id="ABBRID0EUQAK" xlink:type="simple">IKI</abbrev>–, <abbrev xmlns:xlink="http://www.w3.org/1999/xlink" xlink:title="Cotton Blue" id="ABBRID0EYQAK" xlink:type="simple">CB</abbrev>–, tissues unchanged in <abbrev xmlns:xlink="http://www.w3.org/1999/xlink" xlink:title="5% potassium hydroxide water solution" id="ABBRID0E3QAK" xlink:type="simple">KOH</abbrev>.</p><fig id="F8" position="float" orientation="portrait"><object-id xmlns:xlink="http://www.w3.org/1999/xlink" content-type="doi" xlink:type="simple">10.3897/mycokeys.96.99327.figure8</object-id><object-id xmlns:xlink="http://www.w3.org/1999/xlink" content-type="arpha" xlink:type="simple">CAF9E0F1-7702-5D33-9B57-EFAF5ADDE74F</object-id><label>Figure 8.</label><caption><p>Basidiomata of <italic><tp:taxon-name><tp:taxon-name-part taxon-name-part-type="genus" reg="Xylodon">Xylodon</tp:taxon-name-part><tp:taxon-name-part taxon-name-part-type="species" reg="daweishanensis">daweishanensis</tp:taxon-name-part></tp:taxon-name></italic> (holotype). Scale bars: 2 cm (<bold>A</bold>); 1 mm (<bold>B</bold>).</p></caption><graphic xmlns:xlink="http://www.w3.org/1999/xlink" xlink:href="mycokeys-96-025-g008.jpg" position="float" orientation="portrait" xlink:type="simple" id="oo_824857.jpg"><uri content-type="original_file" xlink:type="simple">https://binary.pensoft.net/fig/824857</uri></graphic></fig><p>Cystidia of two types: (1) capitate cystidia thin-walled, smooth, slightly constricted at the neck, with a globose tip, 11–23.5 × 2.5–5 µm; (2) asterocystidia thin-walled, with the apical part encrusted, 11–26.5 × 2.5–4.5 µm; basidia clavate to subcylindrical, constricted, somewhat sinuous, with four sterigmata and a basal clamp connection, 11–15.5 × 2.5–4 µm.</p><fig id="F9" position="float" orientation="portrait"><object-id xmlns:xlink="http://www.w3.org/1999/xlink" content-type="doi" xlink:type="simple">10.3897/mycokeys.96.99327.figure9</object-id><object-id xmlns:xlink="http://www.w3.org/1999/xlink" content-type="arpha" xlink:type="simple">6EBA2F3C-9A7F-5F53-9191-2739D884237C</object-id><label>Figure 9.</label><caption><p>Microscopic structures of <italic><tp:taxon-name><tp:taxon-name-part taxon-name-part-type="genus" reg="Xylodon">Xylodon</tp:taxon-name-part><tp:taxon-name-part taxon-name-part-type="species" reg="daweishanensis">daweishanensis</tp:taxon-name-part></tp:taxon-name></italic> (holotype) <bold>A</bold> basidiospores <bold>B</bold> basidia and basidioles <bold>C</bold> capitate cystidia <bold>D</bold> asterocystidia <bold>E</bold> a section of hymenium. Scale bars: 5 µm (<bold>A</bold>); 10 µm (<bold>B–E</bold>).</p></caption><graphic xmlns:xlink="http://www.w3.org/1999/xlink" xlink:href="mycokeys-96-025-g009.jpg" position="float" orientation="portrait" xlink:type="simple" id="oo_824858.jpg"><uri content-type="original_file" xlink:type="simple">https://binary.pensoft.net/fig/824858</uri></graphic></fig><p>Basidiospores broad ellipsoid to subglobose, colorless, thin-walled, smooth, with oil drops, <abbrev xmlns:xlink="http://www.w3.org/1999/xlink" xlink:title="Melzer’s Reagent" id="ABBRID0EFTAK" xlink:type="simple">IKI</abbrev>–, <abbrev xmlns:xlink="http://www.w3.org/1999/xlink" xlink:title="Cotton Blue" id="ABBRID0EJTAK" xlink:type="simple">CB</abbrev>–, 3–4 × 2.5–3.5(–4) µm, L = 3.51 µm, W = 3.14 µm, Q = 1.09–1.15 (n = 150/5).</p></tp:treatment-sec><tp:treatment-sec sec-type="material" id="SECID0ENTAK"><title>Additional specimens examined</title><p><bold>(paratypes).</bold> China. Yunnan Province, Honghe, Pingbian County, Daweishan National Nature Reserve, <named-content xmlns:xlink="http://www.w3.org/1999/xlink" content-type="dwc:verbatimCoordinates" xlink:type="simple"><named-content content-type="geo-json" specific-use="{&#34;type&#34;:&#34;Point&#34;,&#34;coordinates&#34;:[103.593611,22.890556]}" id="NCID0EYTAK" xlink:type="simple">22°53'26"N, 103°35'37"E</named-content></named-content>, altitude 1990 m a.s.l., on angiosperm trunk, leg. C.L. Zhao, 3 August 2019, CLZhao 18425, CLZhao 18446, CLZhao 18458, and CLZhao 18492 (<abbrev xmlns:xlink="http://www.w3.org/1999/xlink" content-type="institution" xlink:title="Herbarium of Southwest Forestry University" id="ABBRID0E4TAK" xlink:type="simple">SWFC</abbrev>).</p></tp:treatment-sec></tp:taxon-treatment>
