# Supplementary material for: ﻿Five new species of Schizoporaceae (Basidiomycota, Hymenochaetales) from East Asia
Source: MycoKeys. 2023 Mar 14;96:25–56. doi: 10.3897/mycokeys.96.99327 (PMC10210255; doi:10.3897/mycokeys.96.99327)
Supplement: XML Treatment for Xylodon fissuratus [file mycokeys.96.99327-treatment4.xml]

<!DOCTYPE tp:taxon-treatment
  PUBLIC "-//TaxonX//DTD Taxonomic Treatment Publishing DTD v0 20100105//EN" "tax-treatment-NSO.dtd">
<tp:taxon-treatment xmlns:tp="http://www.plazi.org/taxpub"><tp:treatment-meta><kwd-group><label>Taxon classification</label><kwd>
                <named-content content-type="kingdom">Fungi</named-content>
              </kwd><kwd>
                <named-content content-type="order">Hymenochaetales</named-content>
              </kwd><kwd>
                <named-content content-type="family">Schizoporaceae</named-content>
              </kwd></kwd-group><mixed-citation publication-type="journal"><person-group><name><surname>Guan</surname><given-names>Qian-Xin</given-names></name><name><surname>Huang</surname><given-names>Jing</given-names></name><name><surname>Huang</surname><given-names>Jian</given-names></name><name><surname>Zhao</surname><given-names>Chang-Lin</given-names></name></person-group><article-title>﻿Five new species of <tp:taxon-name><tp:taxon-name-part taxon-name-part-type="family">Schizoporaceae</tp:taxon-name-part></tp:taxon-name> (<tp:taxon-name><tp:taxon-name-part taxon-name-part-type="phylum">Basidiomycota</tp:taxon-name-part></tp:taxon-name>, <tp:taxon-name><tp:taxon-name-part taxon-name-part-type="order">Hymenochaetales</tp:taxon-name-part></tp:taxon-name>) from East Asia</article-title><source>MycoKeys</source><day>14</day><month>03</month><year>2023</year><volume>96</volume><fpage>25</fpage><lpage>56</lpage><pub-id pub-id-type="doi">10.3897/mycokeys.96.99327</pub-id></mixed-citation></tp:treatment-meta><tp:nomenclature><label>﻿</label><tp:taxon-name>
              <object-id xmlns:xlink="http://www.w3.org/1999/xlink" content-type="arpha" xlink:type="simple">C081F893-D068-5A92-A8B6-6FF422B2ADC9</object-id>
              <tp:taxon-name-part taxon-name-part-type="genus" reg="Xylodon">Xylodon</tp:taxon-name-part>
              <tp:taxon-name-part taxon-name-part-type="species" reg="fissuratus">fissuratus</tp:taxon-name-part>
              <object-id xmlns:xlink="http://www.w3.org/1999/xlink" content-type="mycobank" xlink:type="simple">846532</object-id>
            </tp:taxon-name><tp:taxon-authority>C.L. Zhao</tp:taxon-authority><tp:taxon-status xmlns:xlink="http://www.w3.org/1999/xlink" xlink:type="simple">sp. nov.</tp:taxon-status><xref ref-type="fig" rid="F10">Figs 10</xref><xref ref-type="fig" rid="F11">, 11</xref></tp:nomenclature><tp:treatment-sec sec-type="type material" id="SECID0EUVAK"><title>Type material.</title><p><bold><italic>Holotype</italic>.</bold> China. Yunnan Province, Puer, Jingdong County, the Forest of Pineapple, <named-content xmlns:xlink="http://www.w3.org/1999/xlink" content-type="dwc:verbatimCoordinates" xlink:type="simple"><named-content content-type="geo-json" specific-use="{&#34;type&#34;:&#34;Point&#34;,&#34;coordinates&#34;:[100.803333,24.358889]}" id="NCID0ECWAK" xlink:type="simple">24°21'32"N, 100°48'12"E</named-content></named-content>, altitude 2110 m a.s.l., on fallen angiosperm branch, leg. C.L. Zhao, 4 January 2019, CLZhao 9407 (<abbrev xmlns:xlink="http://www.w3.org/1999/xlink" content-type="institution" xlink:title="Herbarium of Southwest Forestry University" id="ABBRID0EHWAK" xlink:type="simple">SWFC</abbrev>).</p></tp:treatment-sec><tp:treatment-sec sec-type="etymology" id="SECID0EMWAK"><title>Etymology.</title><p><italic>Fissuratus</italic> (Lat.): referring to the cracking hymenial surface.</p></tp:treatment-sec><tp:treatment-sec sec-type="description" id="SECID0EUWAK"><title>Description.</title><p>Basidiomata annual, resupinate, adnate, coriaceous, without odor or taste when fresh, up to 12 cm long, 2.5 cm wide, and 150 µm thick. Hymenial surface grandinioid, and white when fresh, white to slightly cream on drying, cracking. Sterile margin indistinct, white, and up to 1 mm wide.</p><fig id="F10" position="float" orientation="portrait"><object-id xmlns:xlink="http://www.w3.org/1999/xlink" content-type="doi" xlink:type="simple">10.3897/mycokeys.96.99327.figure10</object-id><object-id xmlns:xlink="http://www.w3.org/1999/xlink" content-type="arpha" xlink:type="simple">5AC00296-9C2B-5BB6-9D7D-F9CA7F545423</object-id><label>Figure 10.</label><caption><p>Basidiomata of <italic><tp:taxon-name><tp:taxon-name-part taxon-name-part-type="genus" reg="Xylodon">Xylodon</tp:taxon-name-part><tp:taxon-name-part taxon-name-part-type="species" reg="fissuratus">fissuratus</tp:taxon-name-part></tp:taxon-name></italic> (holotype). Scale bars: 2 cm (<bold>A</bold>); 1 mm (<bold>B</bold>).</p></caption><graphic xmlns:xlink="http://www.w3.org/1999/xlink" xlink:href="mycokeys-96-025-g010.jpg" position="float" orientation="portrait" xlink:type="simple" id="oo_824859.jpg"><uri content-type="original_file" xlink:type="simple">https://binary.pensoft.net/fig/824859</uri></graphic></fig><p>Hyphal system monomitic, generative hyphae with clamp connections, colorless, thin-walled, frequently branched, interwoven, 2–3 µm in diameter; <abbrev xmlns:xlink="http://www.w3.org/1999/xlink" xlink:title="Melzer’s Reagent" id="ABBRID0EXXAK" xlink:type="simple">IKI</abbrev>–, <abbrev xmlns:xlink="http://www.w3.org/1999/xlink" xlink:title="Cotton Blue" id="ABBRID0E2XAK" xlink:type="simple">CB</abbrev>–, tissues unchanged in <abbrev xmlns:xlink="http://www.w3.org/1999/xlink" xlink:title="5% potassium hydroxide water solution" id="ABBRID0E6XAK" xlink:type="simple">KOH</abbrev>.</p><fig id="F11" position="float" orientation="portrait"><object-id xmlns:xlink="http://www.w3.org/1999/xlink" content-type="doi" xlink:type="simple">10.3897/mycokeys.96.99327.figure11</object-id><object-id xmlns:xlink="http://www.w3.org/1999/xlink" content-type="arpha" xlink:type="simple">8A27D8CB-0A46-569D-A762-5240FBEE8B9E</object-id><label>Figure 11.</label><caption><p>Microscopic structures of <italic><tp:taxon-name><tp:taxon-name-part taxon-name-part-type="genus" reg="Xylodon">Xylodon</tp:taxon-name-part><tp:taxon-name-part taxon-name-part-type="species" reg="fissuratus">fissuratus</tp:taxon-name-part></tp:taxon-name></italic> (holotype) <bold>A</bold> basidiospores <bold>B</bold> basidia and basidioles <bold>C</bold> capitate cystidia <bold>D</bold> a section of hymenium. Scale bars: 5 µm (<bold>A</bold>); 10 µm (<bold>B–D</bold>).</p></caption><graphic xmlns:xlink="http://www.w3.org/1999/xlink" xlink:href="mycokeys-96-025-g011.jpg" position="float" orientation="portrait" xlink:type="simple" id="oo_824860.jpg"><uri content-type="original_file" xlink:type="simple">https://binary.pensoft.net/fig/824860</uri></graphic></fig><p>Cystidia capitate, thin-walled, smooth, slightly constricted at the neck, with a globose tip, 11.5–16.5 × 3–4.5 µm; basidia clavate to subcylindrical, slightly constricted in the middle to somewhat sinuous, with four sterigmata and a basal clamp connection, 10.5–16.5 × 2–4 µm.</p><p>Basidiospores ellipsoid, colorless, thin-walled, smooth, <abbrev xmlns:xlink="http://www.w3.org/1999/xlink" xlink:title="Melzer’s Reagent" id="ABBRID0EKZAK" xlink:type="simple">IKI</abbrev>–, <abbrev xmlns:xlink="http://www.w3.org/1999/xlink" xlink:title="Cotton Blue" id="ABBRID0EOZAK" xlink:type="simple">CB</abbrev>–, 4–5 × 3–4 µm, L = 4.44 µm, W = 3.4 µm, Q = 1.3 (n = 30/1).</p></tp:treatment-sec><tp:treatment-sec sec-type="Additional specimen examined" id="SECID0ESZAK"><title>Additional specimen examined</title><p><bold>(paratype).</bold> China. Yunnan Province, Chuxiong, Zixishan Forestry Park, <named-content xmlns:xlink="http://www.w3.org/1999/xlink" content-type="dwc:verbatimCoordinates" xlink:type="simple"><named-content content-type="geo-json" specific-use="{&#34;type&#34;:&#34;Point&#34;,&#34;coordinates&#34;:[101.410278,25.023889]}" id="NCID0E4ZAK" xlink:type="simple">25°01'26"N, 101°24'37"E</named-content></named-content>, altitude 2313 m a.s.l., on fallen angiosperm branch, leg. C.L. Zhao, 1 July 2018, CLZhao 7007 (<abbrev xmlns:xlink="http://www.w3.org/1999/xlink" content-type="institution" xlink:title="Herbarium of Southwest Forestry University" id="ABBRID0EC1AK" xlink:type="simple">SWFC</abbrev>).</p></tp:treatment-sec></tp:taxon-treatment>
