# Supplementary material for: ﻿Five new species of Schizoporaceae (Basidiomycota, Hymenochaetales) from East Asia
Source: MycoKeys. 2023 Mar 14;96:25–56. doi: 10.3897/mycokeys.96.99327 (PMC10210255; doi:10.3897/mycokeys.96.99327)
Supplement: XML Treatment for Xylodon puerensis [file mycokeys.96.99327-treatment5.xml]

<!DOCTYPE tp:taxon-treatment
  PUBLIC "-//TaxonX//DTD Taxonomic Treatment Publishing DTD v0 20100105//EN" "tax-treatment-NSO.dtd">
<tp:taxon-treatment xmlns:tp="http://www.plazi.org/taxpub"><tp:treatment-meta><kwd-group><label>Taxon classification</label><kwd>
                <named-content content-type="kingdom">Fungi</named-content>
              </kwd><kwd>
                <named-content content-type="order">Hymenochaetales</named-content>
              </kwd><kwd>
                <named-content content-type="family">Schizoporaceae</named-content>
              </kwd></kwd-group><mixed-citation publication-type="journal"><person-group><name><surname>Guan</surname><given-names>Qian-Xin</given-names></name><name><surname>Huang</surname><given-names>Jing</given-names></name><name><surname>Huang</surname><given-names>Jian</given-names></name><name><surname>Zhao</surname><given-names>Chang-Lin</given-names></name></person-group><article-title>﻿Five new species of <tp:taxon-name><tp:taxon-name-part taxon-name-part-type="family">Schizoporaceae</tp:taxon-name-part></tp:taxon-name> (<tp:taxon-name><tp:taxon-name-part taxon-name-part-type="phylum">Basidiomycota</tp:taxon-name-part></tp:taxon-name>, <tp:taxon-name><tp:taxon-name-part taxon-name-part-type="order">Hymenochaetales</tp:taxon-name-part></tp:taxon-name>) from East Asia</article-title><source>MycoKeys</source><day>14</day><month>03</month><year>2023</year><volume>96</volume><fpage>25</fpage><lpage>56</lpage><pub-id pub-id-type="doi">10.3897/mycokeys.96.99327</pub-id></mixed-citation></tp:treatment-meta><tp:nomenclature><label>﻿</label><tp:taxon-name>
              <object-id xmlns:xlink="http://www.w3.org/1999/xlink" content-type="arpha" xlink:type="simple">38732B62-69BE-51E7-A6F4-38A84D1FFC30</object-id>
              <tp:taxon-name-part taxon-name-part-type="genus" reg="Xylodon">Xylodon</tp:taxon-name-part>
              <tp:taxon-name-part taxon-name-part-type="species" reg="puerensis">puerensis</tp:taxon-name-part>
              <object-id xmlns:xlink="http://www.w3.org/1999/xlink" content-type="mycobank" xlink:type="simple">846533</object-id>
            </tp:taxon-name><tp:taxon-authority>C.L. Zhao</tp:taxon-authority><tp:taxon-status xmlns:xlink="http://www.w3.org/1999/xlink" xlink:type="simple">sp. nov.</tp:taxon-status><xref ref-type="fig" rid="F12">Figs 12</xref><xref ref-type="fig" rid="F13">, 13</xref></tp:nomenclature><tp:treatment-sec sec-type="type material" id="SECID0EZ2AK"><title>Type material.</title><p><bold><italic>Holotype</italic>.</bold> China. Yunnan Province, Puer, Zhenyuan County, Heping Town, Jinshan Virgin Forest Park, <named-content xmlns:xlink="http://www.w3.org/1999/xlink" content-type="dwc:verbatimCoordinates" xlink:type="simple"><named-content content-type="geo-json" specific-use="{&#34;type&#34;:&#34;Point&#34;,&#34;coordinates&#34;:[101.425556,23.939167]}" id="NCID0EH3AK" xlink:type="simple">23°56'21"N, 101°25'32"E</named-content></named-content>, altitude 2240 m a.s.l., on fallen angiosperm branch, leg. C.L. Zhao, 21 August 2018, CLZhao 8142 (<abbrev xmlns:xlink="http://www.w3.org/1999/xlink" content-type="institution" xlink:title="Herbarium of Southwest Forestry University" id="ABBRID0EM3AK" xlink:type="simple">SWFC</abbrev>).</p></tp:treatment-sec><tp:treatment-sec sec-type="etymology" id="SECID0ER3AK"><title>Etymology.</title><p><italic><tp:taxon-name><tp:taxon-name-part taxon-name-part-type="genus" reg="Puerensis">Puerensis</tp:taxon-name-part></tp:taxon-name></italic> (Lat.): referring to the locality (Yunnan Province) of the type specimen.</p></tp:treatment-sec><tp:treatment-sec sec-type="description" id="SECID0E53AK"><title>Description.</title><p>Basidiomata annual, resupinate, adnate, coriaceous, without odor or taste when fresh, up to 12 cm long, 5 cm wide, and 200 µm thick. Hymenial surface poroid, pores angular or slightly daedaleoid, 3–6 per mm, and cream when fresh, buff on drying. Sterile margin slightly buff, and up to 1 mm wide.</p><fig id="F12" position="float" orientation="portrait"><object-id xmlns:xlink="http://www.w3.org/1999/xlink" content-type="doi" xlink:type="simple">10.3897/mycokeys.96.99327.figure12</object-id><object-id xmlns:xlink="http://www.w3.org/1999/xlink" content-type="arpha" xlink:type="simple">BEB0393E-F3C3-5ED4-9FD7-88A0C69DA35E</object-id><label>Figure 12.</label><caption><p>Basidiomata of <italic><tp:taxon-name><tp:taxon-name-part taxon-name-part-type="genus" reg="Xylodon">Xylodon</tp:taxon-name-part><tp:taxon-name-part taxon-name-part-type="species" reg="puerensis">puerensis</tp:taxon-name-part></tp:taxon-name></italic> (holotype). Scale bars: 2 cm (<bold>A</bold>); 1 mm (<bold>B</bold>).</p></caption><graphic xmlns:xlink="http://www.w3.org/1999/xlink" xlink:href="mycokeys-96-025-g012.jpg" position="float" orientation="portrait" xlink:type="simple" id="oo_824861.jpg"><uri content-type="original_file" xlink:type="simple">https://binary.pensoft.net/fig/824861</uri></graphic></fig><p>Hyphal system monomitic, generative hyphae with clamps, colorless, thick-walled, frequently branched, interwoven, 2.5–4.5 µm in diameter; <abbrev xmlns:xlink="http://www.w3.org/1999/xlink" xlink:title="Melzer’s Reagent" id="ABBRID0EB5AK" xlink:type="simple">IKI</abbrev>–, <abbrev xmlns:xlink="http://www.w3.org/1999/xlink" xlink:title="Cotton Blue" id="ABBRID0EF5AK" xlink:type="simple">CB</abbrev>–, tissues unchanged in <abbrev xmlns:xlink="http://www.w3.org/1999/xlink" xlink:title="5% potassium hydroxide water solution" id="ABBRID0EJ5AK" xlink:type="simple">KOH</abbrev>.</p><p>Cystidia of four types: (1) paraphysoid cystidia colorless, smooth, 12–20.5 × 3–5 µm; (2) astrocystidia colorless, thin-walled, smooth, 9–11 × 3.5–5.5 µm; (3) capitate cystidia, colorless, thin-walled, smooth, embedded, 22–29.5 × 6.5–12 µm; (4) septocystidia, thin-walled, smooth, with the apical part encrusted, 32–51 × 3.5–6 µm; basidia clavate to subcylindrical, slightly sinuous or distinctly sinuous, with four sterigmata and a basal clamp connection, 14.5–20 × 5–7 µm.</p><fig id="F13" position="float" orientation="portrait"><object-id xmlns:xlink="http://www.w3.org/1999/xlink" content-type="doi" xlink:type="simple">10.3897/mycokeys.96.99327.figure13</object-id><object-id xmlns:xlink="http://www.w3.org/1999/xlink" content-type="arpha" xlink:type="simple">63BFD18A-C8F4-5CA8-B0EE-AE7DD09ECC13</object-id><label>Figure 13.</label><caption><p>Microscopic structures of <italic><tp:taxon-name><tp:taxon-name-part taxon-name-part-type="genus" reg="Xylodon">Xylodon</tp:taxon-name-part><tp:taxon-name-part taxon-name-part-type="species" reg="puerensis">puerensis</tp:taxon-name-part></tp:taxon-name></italic> (holotype) <bold>A</bold> basidiospores <bold>B</bold> basidia and basidioles <bold>C</bold> paraphysoid cystidia <bold>D</bold> astrocystidium <bold>E</bold> capitate cystidia <bold>F</bold> septocystidium cystidia <bold>G</bold> a section of hymenium. Scale bars: 5 µm (<bold>A</bold>); 10 µm (<bold>B–G</bold>).</p></caption><graphic xmlns:xlink="http://www.w3.org/1999/xlink" xlink:href="mycokeys-96-025-g013.jpg" position="float" orientation="portrait" xlink:type="simple" id="oo_824862.jpg"><uri content-type="original_file" xlink:type="simple">https://binary.pensoft.net/fig/824862</uri></graphic></fig><p>Basidiospores ellipsoid to broad ellipsoid, colorless, thin-walled, smooth, with oil drops, <abbrev xmlns:xlink="http://www.w3.org/1999/xlink" xlink:title="Melzer’s Reagent" id="ABBRID0E16AK" xlink:type="simple">IKI</abbrev>–, <abbrev xmlns:xlink="http://www.w3.org/1999/xlink" xlink:title="Cotton Blue" id="ABBRID0E56AK" xlink:type="simple">CB</abbrev>–, (5.5–)6–7 × 4.5–5.5 µm, L = 6.41 µm, W = 5.01 µm, Q = 1.28 (n = 30/1).</p></tp:treatment-sec><tp:treatment-sec sec-type="Additional specimen examined" id="SECID0ECABK"><title>Additional specimen examined</title><p><bold>(paratype).</bold> China. Yunnan Province, Puer, Jingdong County, Taizhong Town, Ailaoshan Ecological Station, <named-content xmlns:xlink="http://www.w3.org/1999/xlink" content-type="dwc:verbatimCoordinates" xlink:type="simple"><named-content content-type="geo-json" specific-use="{&#34;type&#34;:&#34;Point&#34;,&#34;coordinates&#34;:[100.942222,24.494722]}" id="NCID0ENABK" xlink:type="simple">24°29'41"N, 100°56'32"E</named-content></named-content>, altitude 1930 m a.s.l., on angiosperm trunk, leg. C.L. Zhao, 24 August 2018, CLZhao 8639 (<abbrev xmlns:xlink="http://www.w3.org/1999/xlink" content-type="institution" xlink:title="Herbarium of Southwest Forestry University" id="ABBRID0ESABK" xlink:type="simple">SWFC</abbrev>).</p></tp:treatment-sec></tp:taxon-treatment>
